# Supplementary material for: Plant Extracts from the Yucatan Peninsula in the In Vitro Control of Curvularia lunata and Antifungal Effect of Mosannona depressa and Piper neesianum Extracts on Postharvest Fruits of Habanero Pepper
Source: Plants (Basel). 2023 Aug 9;12(16):2908. doi: 10.3390/plants12162908 (PMC10459550; doi:10.3390/plants12162908)
Supplement: Supplementary file 1 [file plants-12-02908-s001.zip]

Archive with 1 entries (1 files):
- plants-2499562-supplementary.pdf
